# Supplementary material for: Obesity Triggers Dysregulation of Essential ABC Transporters in Rat Testis and Sperm
Source: Nutrients. 2026 Jun 5;18(11):1829. doi: 10.3390/nu18111829 (PMC13258864; doi:10.3390/nu18111829)
Supplement: Supplementary file 1 [file nutrients-18-01829-s001.zip]

Archive with 1 entries (1 files):
- nutrients-4330919-supplementary.pdf
